# Supplementary material for: Duration of travel-associated faecal colonisation with ESBL-producing Enterobacteriaceae - A one year follow-up study
Source: PLoS One. 2018 Oct 24;13(10):e0205504. doi: 10.1371/journal.pone.0205504 (PMC6200250; doi:10.1371/journal.pone.0205504)
Supplement: S1 Table — (XLS) [file pone.0205504.s001.xls]

## Sheet: Risk factors
Patient number	Age <40 y	Age 40-59	Age ≥ 60 y	Africa South	Africa North	Asia	Indian sub-continent	South America	Travel days	Family/friend travel	Business travel	Touristtravel	Backpacking	Oral cholera vaccine Yes/No	Fever	Diarrhoea	OtherGastrointestinalsymtoms	Antibiotic treatment during journey Yes/ No	Co-morbidity	Women	Antibiotic treatment during follow-up	New travel	Long-term carrier
J 16	0	1	0	0	0	0	1	0	19	0	0	0	1	1	0	1	0	0	0	1	0	1	0
J 24	0	1	0	1	0	0	0	0	13	0	0	1	0	0	0	1	1	0		0	0	1	0
J 33	0	1	0	1	0	0	0	0	14	0	0	1	0	1	0	1	0	0	0	1	0	1	0
J 40	1	0	0	0	0	0	1	0	33	0	0	0	1	0	1	1	1	0	0	0	0	1	0
J 41	1	0	0	0	0	0	1	0	32	0	0	0	1	0	0	1	1	0	0	1	0	1	0
J 42	1	0	0	0	0	0	0	1	20	0	0	0	1	0	1	1	0	1	0	1	1	1	0
J 47	0	0	1	1	0	0	0	0	15	0	0	1	0	1	0	1	1	0	0	1	1	1	0
J 50	0	1	0	0	0	0	1	0	32	1	0	0	0	1	1	1	0	0	0	0	1	1	0
J 58	0	1	0	1	0	0	0	0	22	0	0	1	0	1	0	0	0	0	0	1	0	1	0
J 67	1	0	0	0	0	1	0	0	62	1	0	0	0	0	0	1	0	0	0	0	0	0	0
J 7	1	0	0	1	0	0	0	0	16	0	0	0	1	1	0	1	1	0	0	0	0	1	0
K 15	0	1	0	0	1	0	0	0	8	0	0	1	0	1	0	1	1	0	0	0	0	1	0
K 16	0	1	0	0	1	0	0	0	8	0	0	1	0	1	0	1	0	0	0	1	0	1	0
K 20	1	0	0	1	0	1	0	0	43	0	0	1	1	1	1	1	0	0	0	1	0	1	0
K 31	0	1	0	0	0	1	0	0	16	0	0	1	0	0	0	1	0	0	1	1	0	1	0
K 33	0	1	0	0	0	1	0	0	17	0	0	1	0	1	0	0	0	0	0	1	0	1	0
K 35	0	0	1	0	0	0	0	1	15	0	0	1	0	1	0	1	1	0	0	1	0	0	0
K 36	0	1	0	0	1	0	0	0	8	0	0	1	0	1	0	0	0	0	0	1	0	1	0
K 4	0	1	0	0	0	1	0	0	9	0	0	1	0	0	1	1	1	0	0	1	0	0	0
L 14	0	1	0	0	0	1	0	0	16	0	0	1	0	0	0	0	0	0	0	0	0	1	0
L 17	0	1	0	1	0	0	0	0	27	0	0	0	1	0	0	0	0	0	0	1	0	1	0
L 2	1	0	0	0	0	1	0	0	42	0	0	0	1	1	0	1	0	1	0	0	1	1	0
L 6	0	0	1	0	0	1	0	0	8	0	0	1	0	0	0	1	0	0	0	0	1	0	0
L 9	0	0	1	1	0	0	0	0	19	1	0	0	0	1	0	1	1	0	0	1	0	0	0
L27	0	0	1	0	0	1	0	0	9	0	1	0	0	0	0	0	0	0	0	0	0	0	0
L28	0	1	0	0	0	1	0	0	8	0	0	1	0	0	0	0	0	0	0	1	0	1	0
L29	0	0	1	0	0	1	0	0	8	0	0	1	0	0	0	1	0	0	0	0	0	1	0
L33	0	0	1	0	1	0	0	0	22	1	0	0	0	1	0	1	0	0	0	1	1	1	0
L34	0	0	1	0	1	0	0	0	22	0	0	1	0	1	0	1	0	0	0	0	0	1	0
L52	0	0	1	1	0	0	0	0	15	0	0	1	0	0	0	0	0	0	0	1	0	1	0
L53	0	0	1	1	0	0	0	0	15	0	0	1	0	0	0	0	1	0	0	0	0	1	0
L62	0	1	0	0	0	0	1	0	11	0	1	1	0	1	0	1	1	0	0	0	0	1	0
L64	0	1	0	0	0	1	0	0	16	0	0	1	0	0	0	0	0	0	0	0	1	1	0
L67	0	1	0	0	0	1	0	0	17	0	0	1	0	0	0	0	1	0	0	1	0	1	0
L68	0	1	0	0	0	1	0	0	10	0	0	1	0	1	0	0	0	0	0	0	0	1	0
L69	0	1	0	0	0	1	0	0	10	0	0	1	0	1	0	0	1	0	0	1	0	1	0
L77	1	0	0	1	0	0	0	0	15	0	0	1	0	0	0	0	0	0	0	1	0	1	0
L91	0	1	0	0	1	0	0	0	8	0	0	1	0	0	0	0	0	0	0	0	0	1	0
L97	0	0	1	0	0	0	1	0	24	0	0	1	0	1	0	1	1	0	0	1	0	1	0
L98	0	0	1	0	1	0	0	0	15	0	0	1	0	1	0	1	0	0	0	0	0	0	0
L99	0	0	1	0	1	0	0	0	15	0	0	1	0	1	0	1	0	0	0	1	1	0	0
J 30	0	0	1	0	0	0	1	0	17	1	0	1	0	1	0	0	0	1	1	1	0	0	1
J 31	0	0	1	0	0	0	1	0	24	0	0	1	0	1	0	0	0	1	1	0	0	1	1
J 63	0	1	0	0	0	0	1	0	15	1	0	0	0	1	0	0	0	0	1	1	0	0	1
J 65	0	0	1	0	0	1	0	0	17	0	0	1	0	0	0	0	0	0	0	1	1	1	1
J 66	1	0	0	0	0	1	0	0	62	1	0	0	0	0	0	1	0	0	0	1	0	0	1
J 70	0	1	0	0	0	1	0	0	19	0	1	0	0	1	1	1	0	0	0	0	0	0	1
K 12	0	0	1	0	0	1	0	0	21	0	0	1	0	1	0	0	0	0	0	1	0	1	1
K 23	0	1	0	0	0	1	0	0	15	0	0	1	0	0	0	0	0	0	0	1	1	0	1
K 6	0	1	0	1	0	0	0	0	25	0	0	0	1	0	0	1	0	0	0	1	0	1	1
L110	0	1	0	0	0	1	0	0	15	0	0	1	0	0	0	0	0	0	0	1	0	0	1
L112	1	0	0	0	1	0	0	0	8	0	0	1	0	1	0	1	1	0	0	0	0	0	1
L35	0	1	0	0	0	1	0	0	15	0	0	1	0	1	0	1	1	1	0	1	1	0	1
L37	0	0	1	0	0	1	0	0	22	0	0	1	0	1	0	0	0	0	1	0	0	1	1
L43	0	0	1	0	1	0	0	0	8	0	0	1	0	1	0	0	0	0	0	1	0	1	1
L49	0	1	0	1	0	0	0	0	15	1	0	0	0	0	0	0	1	0	0	1	0	1	1
L57	0	1	0	0	1	0	0	0	8	0	0	1	0	1	0	1	0	0	0	1	0	1	1
L66	0	1	0	0	0	1	0	0	16	1	0	1	0	0	0	0	0	0	0	0	0	1	1
L70	0	0	1	0	1	0	0	0	8	0	0	1	0	1	0	0	0	0	0	0	1	1	1
L80	1	0	0	0	1	0	0	0	8	0	0	1	0	1	0	1	0	0	0	1	0	0	1
L93	1	0	0	0	0	0	1	0	9	0	0	1	0	0	0	0	0	0	0	1	0	1	1
J 39	1	0	0	0	0	0	0	1	20	0	0	0	1	0	1	1	0	0	0	0	1	1	1
J 48	1	0	0	0	0	0	0	1	23	0	0	0	1	1	0	1	1	0	0	0	0	0	1
L94	0	0	1	0	0	1	0	0	16	0	0	1	0	0	0	0	0	0	0	0	0	0	1
