# Supplementary material for: Duration of travel-associated faecal colonisation with ESBL-producing Enterobacteriaceae - A one year follow-up study
Source: PLoS One. 2018 Oct 24;13(10):e0205504. doi: 10.1371/journal.pone.0205504 (PMC6200250; doi:10.1371/journal.pone.0205504)
Supplement: S2 Table — (XLSX) [file pone.0205504.s002.xlsx]

## Sheet: E. coli
isolate-ID	Species	Pat-ID	site	number	sample	sample3-6	isolate	long-term carrier	IP	MP	ETP	CT	TZ	PM	PTc	XL	TMO	MM	AK	GM	TM	FM	TS	TGC	NI	CI	CTX-M	CTX-M group	pAmpC	TEM-ESBL	SHV-ESBL
J16-2	E coli	J16	J	16	2	0	2a	0	0.19	0.023	0.012	16	1.5	2	1.5	6	8	0.19	1.5	0.125	0.5	0.38	32	0.25	4	0.19	1	9
J30-2A	E coli	J30	J	30	2	0	2a	1	0.19	0.032	0.094	256	48	16	6	8	24	0.5	3	0.25	12	0.25	32	0.25	24	32	1	1
J30-2B	E coli	J30	J	30	2	0	2b	1	0.125	0.023	0.064	96	12	8	2	6	8	0.19	2	0.25	0.75	0.125	32	0.5	6	32	1	1
J30-2C	E coli	J30	J	30	2	0	2c	1	0.19	0.023	0.032	256	16	12	8	12	8	0.25	3	24	24	0.125	32	0.75	16	32	1	1
J30-3A	E coli	J30	J	30	3	1	3a	1	0.19	0.032	0.047	64	12	6	2	6	12	0.5	2	0.25	0.75	0.25	0.064	0.38	6	32	1	1
J30-3B	E coli	J30	J	30	3	1	3b	1	0.19	0.032	0.094	256	12	12	3	6	8	0.19	3	0.38	1	0.19	32	0.75	6	32	1	1
J30-3E	E coli	J30	J	30	3	1	3e	1	0.25	0.032	0.125	256	256	48	12	8	32	1	2	0.25	12	0.25	32	0.25	24	32	1	1
J30-4A	E coli	J30	J	30	4	1	4a	1	0.19	0.023	0.032	256	12	6	2	6	8	0.5	3	0.25	0.75	0.25	0.064	0.38	4	32	1	1
J30-4B	E coli	J30	J	30	4	1	4b	1	0.19	0.032	0.064	256	12	12	2	6	6	0.38	2	0.25	1	0.19	32	0.5	12	32	1	1
J30-5A	E coli	J30	J	30	5	1	5a	1	0.19	0.032	0.094	128	12	8	2	6	8	0.25	2	0.38	1	0.19	8	0.5	8	32	1	1
J30-6B	E coli	J30	J	30	6	1	6b	1	0.19	0.032	0.064	96	8	8	2	6	6	0.25	2	0.25	0.75	0.25	12	0.75	8	32	1	1
J31-2A		J31	J	31	2	0	2a	1	0.19	0.032	0.064	256	24	24	8	12	12	0.5	6	96	48	0.19	32	0.75	6	32	1	1
J31-2B		J31	J	31	2	0	2b	1	0.19	0.023	0.008	6	0.75	1	1	6	6	0.5	1.5	0.19	0.5	0.25	32	0.19	6	0.094	1	9
J31-2C		J31	J	31	2	0	2c	1	0.125	0.023	0.023	48	6	6	1	4	4	0.19	1.5	0.19	0.75	0.5	0.032	0.38	12	32	1	1
J31-3B		J31	J	31	3	1	3b	1	0.19	0.023	0.012	32	12	4	2	3	8	0.38	1	24	6	0.5	32	0.38	12	0.047	1	1
J31-4A		J31	J	31	4	1	4a	1	0.19	0.016	0.008	32	4	3	1.5	3	4	0.125	2	24	8	0.25	32	0.5	12	0.047	1	1
J33-2B	E coli	J33	J	33	2	0	2b	0	0.19	0.023	0.016	48	8	4	3	8	6	0.5	2	12	24	0.125	32	0.38	24	2	1	1
J39-2A	E coli	J39	J	39	2	0	2a	1	0.25	0.047	0.38	32	256	1	24	24	16	0.38	1.5	0.25	0.75	0.064	0.125	0.19	12	0.25	0	-	+	-	-
J39-4	E coli	J39	J	39	4	1	4a	1	0.19	0.032	0.023	48	2	4	2	8	12	0.5	1.5	0.19	0.5	0.38	32	0.5	12	0.012	1	1	-
J40-2A	E coli	J40	J	40	2	0	2a	0	0.19	0.016	0.008	24	4	2	0.5	4	2	0.19	2	0.25	0.75	0.38	0.016	0.19	2	0.064	1	1	-
J40-2B	E coli	J40	J	40	2	0	2b	0	0.25	0.047	0.064	48	32	8	4	32	12	0.5	1.5	0.19	0.75	0.19	0.25	1.5	16	32	1	1	+
J41-2A		J41	J	41	2	0	2a	0	0.19	0.032	0.19	256	16	12	2	6	8	0.25	3	16	24	0.125	32	0.5	4	32	1	1
J41-2B	E coli	J41	J	41	2	0	2b	0	0.125	0.047	0.38	256	24	24	8	8	12	2	32	48	48	32	0.38	1	64	32	1	1
J42-2B		J42	J	42	2	0	2b	0	0.125	0.032	0.125	256	96	48	12	8	32	1.5	3	48	32	0.25	32	0.38	24	32	1	1
J47-2	E coli	J47	J	47	2	0	2a	0	0.19	0.032	0.032	128	24	12	4	6	8	1	2	0.19	12	0.25	32	0.25	8	32	1	1
J48-2B	E coli	J48	J	48	2	0	2b	1	0.19	0.023	0.064	256	12	32	4	8	8	1	1.5	8	8	1024	32	0.5	4	32	1	2
J48-5	E coli	J48	J	48	5	1	5a	1	0.125	0.012	0.006	12	1	2	1.5	6	4	0.094	1.5	0.19	0.5	0.125	0.094	0.75	6	0.19	1	9
J50-2	E coli	J50	J	50	2	0	2a	0	0.19	0.016	0.012	0.25	0.75	0.25	2	4	8	0.75	2	0.38	1	0.19	0.064	0.38	6	0.016	0	-	-	+	-
J63-2A	E coli	J63	J	63	2	0	2a	1	0.125	0.023	0.023	96	16	6	3	6	8	0.5	2	0.75	8	0.125	32	0.5	12	32	1	1
J63-2B	E coli	J63	J	63	2	0	2b	1	0.19	0.023	0.023	128	16	12	6	8	6	0.125	3	16	24	0.25	32	0.38	8	32	1	1
J63-2C	E coli	J63	J	63	2	0	2c	1	0.25	0.047	0.19	256	256	16	6	24	24	1	3	0.5	1.5	0.25	32	0.5	24	32	1	1
J63-3	E coli	J63	J	63	3	1	3a	1	0.19	0.032	0.047	96	3	8	2	12	8	1.5	1.5	0.19	0.5	0.25	32	0.5	24	0.012	1	9
J63-4	E coli	J63	J	63	4	1	4a	1	0.19	0.032	0.023	96	3	8	2	8	8	0.75	1.5	0.19	0.5	0.25	32	0.5	32	0.012	1	9
J63-5	E coli	J63	J	63	5	1	5a	1	0.19	0.023	0.023	64	3	8	2	6	12	0.75	1.5	0.19	0.5	0.25	32	0.5	16	0.012	1	9
J63-6	E coli	J63	J	63	6	1	6a	1	0.19	0.023	0.032	256	2	12	2	12	8	0.75	1.5	0.19	0.75	0.38	32	0.38	24	0.016	1	9
J65-2B	E coli	J65	J	65	2	0	2b	1	0.19	0.016	0.012	64	0.75	2	1.5	4	4	0.19	2	64	12	0.25	0.032	0.5	6	0.064	1	9	-
J65-2C	E coli	J65	J	65	2	0	2c	1	0.19	0.023	0.012	12	1.5	3	3	12	6	4	1.5	24	8	0.125	32	0.25	12	0.125	1	9	-
J65-3	E coli	J65	J	65	3	1	3a	1	0.125	0.023	0.008	0.125	8	1	3	6	8	3	3	0.38	0.75	0.25	32	0.5	12	0.016	0	-	-	+	-
J65-5A	E coli	J65	J	65	5	1	5a	1	0.25	0.032	0.047	6	32	0.19	4	24	12	0.19	1	0.125	0.38	0.38	0.047	0.38	8	0.012	0	-	+	-	-
J66-2A	E coli	J66	J	66	2	0	2a	1	0.19	0.016	0.012	6	1	1.5	1.5	8	8	1.5	1.5	32	24	1024	32	0.75	4	0.19	1	9
J66-2B	E coli	J66	J	66	2	0	2b	1	0.125	0.023	0.032	192	16	8	2	8	8	1	1.5	24	16	0.19	32	0.5	24	16	1	1
J66-2D	E coli	J66	J	66	2	0	2d	1	0.19	0.032	0.064	256	4	24	1.5	8	8	0.75	2	128	48	0.125	0.047	0.38	3	0.38	1	9
J66-3A	E coli	J66	J	66	3	1	3a	1	0.25	0.023	0.032	256	4	16	2	8	8	1.5	2	128	24	0.125	32	0.75	16	0.38	1	9
J67-2A	E coli	J67	J	67	2	0	2a	0	0.19	0.023	0.032	16	1	3	1	6	4	0.5	1.5	16	6	0.38	32	0.5	256	16	1	9
J67-2C	E coli	J67	J	67	2	0	2c	0	0.19	0.023	0.012	64	3	6	1	3	3	0.38	2	24	8	0.25	32	1	64	0.012	1	1
J67-2D		J67	J	67	2	0	2d	0	0.19	0.023	0.008	6	0.5	1	1	4	3	0.125	1.5	16	6	0.25	32	0.5	16	0.008	1	9
J67-2E		J67	J	67	2	0	2e	0	0.125	0.023	0.008	8	0.75	1	1	4	4	0.75	1	12	6	0.125	32	0.38	64	1	1	9
J70-2B	E coli	J70	J	70	2	0	2b	1	0.19	0.023	0.008	6	0.5	1.5	0.75	4	2	0.38	2	24	8	0.19	32	0.25	6	32	1	9
J70-2C	E coli	J70	J	70	2	0	2c	1	0.19	0.032	0.012	32	1.5	3	2	6	6	1	2	24	8	0.38	32	0.5	8	0.19	1	9
J70-2D	E coli	J70	J	70	2	0	2d	1	0.19	0.023	0.016	128	16	12	2	8	8	0.38	1.5	0.19	0.5	0.38	0.094	0.38	3	0.008	1	1+9
J70-2E	E coli	J70	J	70	2	0	2e	1	0.19	0.032	0.023	24	1.5	6	2	6	8	1	2	32	8	0.25	0.25	0.38	12	0.38	1	9
J70-3A	E coli	J70	J	70	3	1	3a	1	0.19	0.032	0.016	64	6	6	1.5	6	4	0.75	2	24	8	0.38	32	0.19	6	32	1	1+9
J70-3B	E coli	J70	J	70	3	1	3b	1	0.19	0.032	0.008	4	0.5	1	1	4	3	0.38	2	24	8	0.25	32	0.19	6	32	1	9
J70-3C	E coli	J70	J	70	3	1	3c	1	0.25	0.032	0.016	256	12	6	1	4	4	0.25	2	64	8	0.38	32	0.19	6	32	1	1
J70-4A	E coli	J70	J	70	4	1	4a	1	0.19	0.023	0.012	8	1.5	1.5	2	6	6	0.5	2	24	8	0.38	32	0.38	12	32	1	1+9
J70-4B	E coli	J70	J	70	4	1	4b	1	0.19	0.032	0.012	8	0.75	1.5	0.75	6	3	0.5	2	24	6	0.38	32	0.25	6	32	1	9
J7-2A		J7	J	7	2	0	2a	0	0.19	0.032	0.25	8	32	2	256	16	12	8	12	24	64	0.5	32	0.38	24	32	0	-	+	-	-
J7-2C		J7	J	7	2	0	2c	0	0.25	0.023	0.125	8	32	0.38	16	16	12	2	3	16	24	0.125	32	0.38	24	32	0	-	+	-	-
K12-2A	E coli	K12	K	12	2	0	2a	1	0.19	0.023	0.094	24	24	3	3	16	8	1	1.5	16	6	0.38	0.064	0.75	8	0.25	1	9	+
K12-2B	E coli	K12	K	12	2	0	2b	1	0.19	0.023	0.064	256	32	16	3	16	8	0.75	1.5	32	12	0.19	32	0.75	12	0.25	1	1	+
K12-2C	E coli	K12	K	12	2	0	2c	1	0.19	0.016	0.008	4	0.75	1.5	0.75	6	2	1.5	3	24	12	0.25	0.5	0.25	192	0.75	1	9	-
K12-3A	E coli	K12	K	12	3	1	3a	1	0.38	0.094	0.38	48	128	0.75	12	32	12	2	2	64	16	0.38	32	0.5	12	32	0	-	+
K12-3B	E coli	K12	K	12	3	1	3b	1	0.5	0.19	1.5	256	256	3	256	32	24	4	2	96	24	0.75	32	0.38	16	32	0	-	+
K12-4B	E coli	K12	K	12	4	1	4b	1	4	1.5	32	32	96	1.5	256	32	12	12	4	512	64	2	32	0.25	24	32	0	-	+
K12-5A	E coli	K12	K	12	5	1	5a	1	0.38	0.064	0.38	48	256	0.75	12	48	24	0.75	2	64	16	1	0.75	0.38	12	32	0	-	+
K12-6A	E coli	K12	K	12	6	1	6a	1	0.38	0.047	0.25	24	96	0.5	6	32	16	0.38	2	24	8	1	0.5	0.5	12	32	0	-	+
K15-2A	E coli	K15	K	15	2	0	2a	0	0.19	0.023	0.023	12	6	3	256	8	4	32	1	0.125	0.38	0.19	32	0.38	12	0.19	0	-		unreadable	+
K15-2B	E coli	K15	K	15	2	0	2b	0	0.125	0.023	0.032	48	3	8	2	8	6	1.5	1	0.125	0.5	0.38	32	0.25	32	0.012	1	9
K20-2B	E coli	K20	K	20	2	0	2b	0	0.125	0.016	0.012	48	12	4	4	8	6	0.38	3	12	16	0.125	32	0.5	8	32	1	1
K23-3	E coli	K23	K	23	3	1	3a	1	0.19	0.016	0.006	0.094	4	0.38	1.5	6	4	1	1.5	0.19	0.5	0.125	0.016	0.25	4	0.008	0	-		+	-
K31-2	E coli	K31	K	31	2	0	2a	0	0.19	0.023	0.008	24	4	1.5	1.5	6	4	1.5	1.5	0.19	0.5	0.25	32	0.38	6	0.19	1	9
K33-2	E coli	K33	K	33	2	0	2a	0	0.19	0.023	0.016	6	12	0.125	2	16	6	0.125	1.5	0.19	0.75	0.25	0.064	0.38	12	0.012	0	-	+
K35-2	E coli	K35	K	35	2	0	2a	0	0.125	0.016	0.012	16	2	3	1.5	6	4	0.38	1.5	0.19	0.75	0.25	0.125	0.75	6	0.008	1	2
K36-2	E coli	K36	K	36	2	0	2a	0	0.19	0.023	0.016	48	8	4	3	8	8	0.38	1.5	0.5	0.75	0.38	0.094	0.25	8	0.008	1	1+9
K4-2A	E coli	K4	K	4	2	0	2a	0	0.125	0.023	0.032	256	32	16	4	8	12	0.38	1.5	8	12	0.25	0.032	0.38	24	32	1	9
K4-2B	E coli	K4	K	4	2	0	2b	0	0.125	0.023	0.032	96	16	8	6	8	16	0.25	2	12	16	0.25	0.032	0.38	24	32	1	9
K4-2C	E coli	K4	K	4	2	0	2c	0	0.19	0.023	0.012	2	12	0.38	2	8	8	4	12	4	16	1.5	32	0.5	8	0.012	0	-		-	+
K6-2A		K6	K	6	2	0	2a	1	0.125	0.032	0.023	96	4	12	2	8	6	0.5	1	0.125	0.5	0.5	0.125	0.75	8	0.25	1	1
K6-3B		K6	K	6	3	1	3b	1	0.125	0.047	0.032	256	8	16	2	12	8	1.5	1.5	0.125	0.5	0.5	0.19	1.5	4	0.25	1	1
L110-2B	E coli	L110	L	110	2	0	2b	1	0.19	0.016	0.008	48	3	2	2	6	4	0.5	2	24	8	0.125	32	0.25	6	32	1	9	-
L110-2C	E coli	L110	L	110	2	0	2c	1	0.19	0.023	0.064	6	12	0.19	6	16	8	4	2	24	6	0.19	32	0.38	16	0.016	0	-	-	-	-
L110-3B	E coli	L110	L	110	3	1	3b	1	0.38	0.047	0.38	24	48	0.5	4	192	16	6	1.5	16	3	0.19	32	1	16	0.012	0	-	-	-	-
L110-6A	E coli	L110	L	110	6	1	6a	1	0.38	0.064	0.38	24	64	0.38	3	128	8	0.25	1.5	0.5	1	0.25	0.047	1	16	0.023	0	-	+
L110-6B	E coli	L110	L	110	6	1	6b	1	0.38	0.19	1.5	256	256	2	256	256	16	1	1.5	0.5	0.75	0.25	0.032	1	12	0.023	0	-	+
L110-6C	E coli	L110	L	110	6	1	6c	1	0.5	0.19	1.5	256	256	2	256	256	16	0.75	1.5	0.5	1	0.19	0.047	1	16	0.023	0	-	+
L110-6E	E coli	L110	L	110	6	1	6e	1	4	1	12	256	256	6	256	256	24	1.5	1.5	0.75	0.75	0.75	0.064	0.75	24	0.023	0	-	-	-	-
L112-2	E coli	L112	L	112	2	0	2a	1	0.19	0.023	0.023	64	3	12	2	12	8	1	1.5	0.25	0.75	0.19	32	0.38	24	0.016	1	9
L112-3	E coli	L112	L	112	3	1	3a	1	0.25	0.023	0.032	24	1.5	2	1.5	12	6	0.25	1.5	0.5	0.75	0.19	32	0.75	8	0.012	1	9
L112-4	E coli	L112	L	112	4	1	4a	1	0.25	0.032	0.047	24	2	2	2	16	8	0.75	1.5	0.5	0.75	0.19	32	1	24	0.016	1	9
L14-2		L14	L	14	2	0	2a	0	0.19	0.023	0.008	0.5	0.38	1.5	256	16	4	0.125	1	6	16	0.25	32	0.38	12	0.008	0	-	-	-	-
L17-2A	E coli	L17	L	17	2	0	2a	0	0.19	0.023	0.012	8	0.75	1.5	2	6	6	0.5	1.5	0.25	0.75	1024	0.064	0.5	8	0.094	1	9
L2-2A	E coli	L2	L	2	2	0	2a	0	0.19	0.023	0.016	24	2	4	2	8	6	1.5	1.5	0.25	0.75	0.25	0.094	0.25	6	0.008	1	9
L2-2B		L2	L	2	2	0	2b	0	0.19	0.023	0.012	16	1.5	3	2	4	6	0.19	2	0.25	0.75	0.38	0.047	0.38	12	0.012	1	9
L27-2A	E coli	L27	L	27	2	0	2a	0	0.19	0.023	0.094	4	8	0.19	8	16	6	4	1.5	256	48	24	32	0.5	24	0.38	0	-	+
L29-2A	E coli	L29	L	29	2	0	2a	0	0.125	0.016	0.012	128	8	4	1.5	6	6	0.38	1.5	0.19	0.5	0.25	0.047	0.25	6	0.012	1	1
L33-2B		L33	L	33	2	0	2b	0	0.19	0.032	0.064	256	64	32	2	6	12	0.75	1.5	48	12	0.38	32	0.38	6	0.012	1	1
L34-2		L34	L	34	2	0	2a	0	0.19	0.016	0.016	16	1.5	4	1.5	6	4	0.75	1	0.125	0.5	0.38	32	0.25	12	0.008	1	9
L35-3A	E coli	L35	L	35	3	1	3a	1	0.19	0.032	0.047	16	1.5	6	2	6	6	0.75	3	0.5	8	0.38	32	0.38	32	24	1	9
L35-3B	E coli	L35	L	35	3	1	3b	1	0.19	0.023	0.008	8	1.5	2	2	6	6	0.38	3	0.5	12	0.25	32	0.38	64	32	1	9
L35-4A	E coli	L35	L	35	4	1	4a	1	0.19	0.023	0.012	12	1.5	2	2	6	6	0.5	3	0.5	8	0.19	32	0.25	32	32	1	9
L35-4B	E coli	L35	L	35	4	1	4a	1	0.19	0.023	0.012	24	3	6	2	6	6	0.5	3	0.5	8	0.125	32	0.25	32	32	1	9
L35-5B	E coli	L35	L	35	5	1	5b	1	0.25	0.032	0.064	256	8	24	4	12	6	1	6	0.5	16	0.38	0.047	0.25	24	32	1	9
L37-2		L37	L	37	2	0	2a	1	0.25	0.032	0.064	256	24	12	3	8	12	1.5	1.5	6	4	0.38	32	0.5	8	0.25	1	1
L37-3A	E coli	L37	L	37	3	1	3a	1	0.19	0.023	0.008	96	6	12	1	6	4	0.38	1.5	0.125	0.38	0.19	0.047	0.19	8	0.016	1	1
L37-4		L37	L	37	4	1	4a	1	0.19	0.016	0.012	64	8	12	1.5	6	4	0.5	1.5	0.19	0.5	0.19	0.032	0.19	8	0.016	1	1
L43-2A		L43	L	43	2	0	2a	1	0.19	0.023	0.032	48	3	12	2	8	8	0.75	1.5	0.19	0.75	0.19	32	0.38	16	0.012	1	9
L43-2B		L43	L	43	2	0	2b	1	0.19	0.032	0.047	64	16	12	1.5	4	12	1	1.5	24	8	0.19	0.047	0.38	4	0.012	1	1
L43-3B	E coli	L43	L	43	3	1	3b	1	0.19	0.032	0.047	128	6	24	3	12	6	1	1.5	0.19	0.75	0.19	32	0.38	16	0.012	1	9
L49-2A	E coli	L49	L	49	2	0	2a	1	0.19	0.023	0.016	32	12	4	4	8	8	0.19	3	0.19	12	0.38	32	0.38	6	32	1	1
L49-3	E coli	L49	L	49	3	1	3a	1	0.19	0.023	0.016	96	12	4	4	8	6	1.5	2	0.19	12	0.25	32	0.75	6	32	1	1
L49-4		L49	L	49	4	1	4a	1	0.19	0.023	0.016	64	16	4	4	8	6	0.75	6	0.25	12	0.25	32	0.5	8	32	1	1
L52-2A	E coli	L52	L	52	2	0	2a	0	0.19	0.023	0.016	24	2	4	1.5	6	4	0.5	1.5	0.19	0.5	0.125	32	0.38	4	0.012	1	1
L52-2B	E coli	L52	L	52	2	0	2b	0	0.19	0.032	0.19	24	256	0.75	12	12	12	0.125	2	0.25	0.75	1.5	32	0.75	6	0.012	0	-	+	-	-
L53-2	E coli	L53	L	53	2	0	2a	0	0.125	0.023	0.016	24	2	3	1.5	4	4	0.38	1	0.19	0.5	0.38	32	0.38	6	0.008	1	1
L57-2B	E coli	L57	L	57	2	0	2b	1	0.19	0.023	0.032	256	12	48	256	8	6	4	1	0.25	2	0.38	32	1	8	0.008	1	9
L57-2C	E coli	L57	L	57	2	0	2c	1	0.19	0.023	0.016	256	12	6	2	6	4	1.5	1.5	0.19	0.5	0.38	32	0.38	24	0.008	1	1
L57-2D	E coli	L57	L	57	2	0	2d	1	0.125	0.012	0.023	256	16	12	1	3	6	0.125	2	0.25	0.75	0.19	0.047	0.38	12	0.047	1	1
L57-3A	E coli	L57	L	57	3	1	3a	1	0.19	0.023	0.023	48	3	8	3	12	12	2	2	0.19	0.5	0.25	32	0.38	32	0.012	1	9
L57-3B	E coli	L57	L	57	3	1	3b	1	0.19	0.023	0.012	64	8	4	2	8	6	0.19	2	12	16	0.25	32	0.25	4	0.016	1	1
L57-4	E coli	L57	L	57	4	1	4a	1	0.19	0.023	0.032	96	12	6	3	8	6	1.5	3	12	12	0.25	32	0.38	16	0.023	1	1+9
L57-5	E coli	L57	L	57	5	1	5a	1	0.19	0.023	0.012	64	8	3	2	8	6	0.38	3	8	12	0.25	32	0.25	12	0.023	1	1
L57-6	E coli	L57	L	57	6	1	6a	1	0.19	0.016	0.012	96	8	4	3	8	6	0.38	3	12	12	0.25	32	0.38	12	0.023	1	1
L62-2A	E coli	L62	L	62	2	0	2a	0	0.19	0.023	0.19	24	32	0.25	2	12	6	1	1.5	24	12	0.38	32	0.38	16	32	0	-	+
L62-2B	E coli	L62	L	62	2	0	2b	0	0.125	0.023	0.016	64	8	4	3	4	12	0.38	1.5	24	6	0.19	32	0.5	24	32	1	1	-
L66-2	E coli	L66	L	66	2	0	2a	1	0.19	0.016	0.008	16	3	1	1.5	3	3	0.19	1.5	0.25	0.5	0.19	32	0.38	6	0.19	1	9
L66-3	E coli	L66	L	66	3	1	3a	1	0.19	0.016	0.008	24	3	1	1.5	3	4	0.5	2	0.25	0.5	0.38	32	0.38	12	0.25	1	9
L66-4	E coli	L66	L	66	4	1	4a	1	0.19	0.016	0.008	16	3	1	1.5	3	6	0.38	2	0.19	0.5	0.19	32	0.38	16	0.25	1	9
L66-5B	E coli	L66	L	66	5	1	5b	1	0.19	0.023	0.047	256	24	16	2	6	8	3	1.5	0.19	0.38	0.25	32	0.25	8	0.19	1	9
L66-5C	E coli	L66	L	66	5	1	5c	1	0.19	0.016	0.008	16	3	1.5	1.5	3	6	0.38	1.5	0.19	0.5	0.25	32	0.38	12	0.25	1	9
L67-2Aa		L67	L	67	2	0	2a	0	0.19	0.032	0.016	16	1.5	4	2	8	12	3	1.5	24	6	0.5	32	0.5	32	0.38	0	-	-	-	-
L67-2Ac		L67	L	67	2	0	2f	0	0.19	0.032	0.023	48	2	6	3	8	12	2	1	16	6	1	32	0.5	32	0.75	1	9
L67-2B		L67	L	67	2	0	2b	0	0.125	0.016	0.023	16	1	3	1.5	3	3	0.064	2	32	24	0.19	32	0.38	48	0.008	1	9
L67-2C		L67	L	67	2	0	2c	0	0.19	0.023	0.032	48	6	6	1.5	4	6	0.38	1.5	24	12	0.25	32	0.75	48	0.19	1	1
L67-2D	E coli	L67	L	67	2	0	2d	0	0.19	0.023	0.012	6	0.75	1.5	1	4	6	2	1.5	16	8	0.19	32	0.5	12	0.25	1	9
L67-2E	E coli	L67	L	67	2	0	2e	0	0.125	0.016	0.008	6	0.38	1.5	1.5	4	2	0.5	1	16	6	0.25	32	1	24	0.19	1	9
L68-2	E coli	L68	L	68	2	0	2a	0	0.125	0.023	0.023	96	12	8	2	6	4	0.5	1.5	0.19	0.5	0.25	32	1.5	4	0.047	1	1
L69-2	E coli	L69	L	68	2	0	2a	0	0.19	0.023	0.047	256	16	8	3	6	8	0.75	1.5	0.19	0.5	0.25	32	0.75	6	0.25	1	1
L70-2	E coli	L70	L	70	2	0	2a	1	0.19	0.023	0.047	128	2	8	2	8	6	6	1.5	0.19	0.5	0.38	32	1	6	0.012	1	9
L70-3B		L70	L	70	3	1	3b	1	0.25	0.064	0.38	256	12	192	256	16	12	256	1.5	0.19	0.38	0.38	32	0.25	6	0.012	1	9
L70-4		L70	L	70	4	1	4a	1	0.19	0.023	0.047	96	4	24	3	12	8	6	1.5	0.19	0.5	0.25	32	0.38	12	0.012	1	9
L77-2B	E coli	L77	L	77	2	0	2b	0	0.25	0.047	0.125	32	96	0.75	8	24	12	0.25	1.5	0.19	0.5	0.25	0.047	0.38	4	0.016	0	-	+
L80-2A	E coli	L80	L	80	2	0	2a	1	0.125	0.016	0.012	12	1.5	3	2	6	4	0.38	1.5	0.19	0.5	0.38	32	0.38	6	0.008	1	9
L80-2B	E coli	L80	L	80	2	0	2b	1	0.125	0.023	0.032	256	24	16	1.5	4	4	0.5	1.5	0.25	1	0.25	32	0.5	12	0.006	1	9+3
L80-3A	E coli	L80	L	80	3	1	3a	1	0.25	0.032	0.094	256	12	256	256	16	8	12	1.5	0.19	0.5	48	0.125	0.38	6	0.016	1	9
L80-4A	E coli	L80	L	80	4	1	4a	1	0.25	0.023	0.012	16	1.5	3	1.5	6	4	0.38	1.5	0.125	0.5	0.5	0.023	0.5	12	0.012	1	3
L80-4B	E coli	L80	L	80	4	1	4b	1	0.19	0.023	0.016	24	2	6	2	6	6	0.19	1.5	0.25	0.5	1	0.047	0.25	12	0.012	1	3
L80-6A	E coli	L80	L	80	6	1	6a	1	0.19	0.032	0.012	24	2	3	2	6	6	0.5	2	0.19	0.5	0.75	0.023	0.5	12	0.016	1	3
L80-6B	E coli	L80	L	80	6	1	6b	1	0.19	0.023	0.016	16	2	6	2	12	6	0.38	1.5	0.19	0.5	0.25	0.047	0.38	16	0.023	1	3
L80-6D	E coli	L80	L	80	6	1	6d	1	0.25	0.032	0.012	16	4	8	3	24	6	3	1.5	0.19	0.5	1	0.016	0.5	8	0.023	1	3
L91-2B		L91	L	91	2	0	2b	0	0.19	0.032	0.047	256	24	12	3	6	8	0.19	2	0.25	1	0.25	32	0.38	8	0.012	1	1
L9-2	E coli	L9	L	9	2	0	2a	0	0.19	0.032	0.047	6	24	0.25	4	24	8	0.19	1.5	0.25	0.75	0.19	32	0.75	8	0.016	0	-	+
L93-2A	E coli	L93	L	93	2	0	2a	1	0.19	0.023	0.016	24	1.5	3	3	8	8	0.38	1.5	0.25	0.5	0.19	32	0.25	6	8	1	9
L93-2B	E coli	L93	L	93	2	0	2b	1	0.19	0.016	0.008	48	8	4	4	8	4	0.25	3	16	16	0.19	0.5	0.38	24	32	1	1
L93-3	E coli	L93	L	93	3	1	3a	1	0.25	0.023	0.023	1.5	0.38	4	256	64	6	4	2	0.19	0.5	0.064	3	0.5	24	0.38	0	-	-	-	-
L93-4A	E coli	L93	L	93	4	1	4a	1	0.19	0.032	0.032	2	0.75	6	256	256	6	3	1.5	0.19	0.5	0.064	1.5	0.38	24	0.25	0	-	-	-	-
L93-5A	E coli	L93	L	93	5	1	5a	1	0.19	0.023	0.047	1	0.38	3	256	64	6	2	1.5	0.19	0.5	0.064	1.5	0.38	32	0.25	0	-	-	-	-
L93-6A	E coli	L93	L	93	6	1	6a	1	0.25	0.023	0.032	3	0.38	2	256	192	6	2	1.5	0.5	1	0.125	1.5	1.5	32	0.25	0	-	-	-	-
L94-2	E coli	L94	L	94	2	0	2a	1	0.19	0.023	0.023	256	4	3	1.5	3	12	0.5	2	3	8	0.25	32	0.38	12	0.25	1	9
L94-4A	E coli	L94	L	94	4	1	4a	1	0.25	0.032	0.064	2	1	3	256	256	6	0.5	2	1	1.5	0.38	0.25	1.5	16	0.012	0	-	-	-	-
L97-2A	E coli	L97	L	97	2	0	2a	0	0.19	0.032	0.047	24	48	0.19	8	16	6	0.125	2	0.25	0.75	0.25	32	0.38	12	32	0	-	+
L97-2B	E coli	L97	L	97	2	0	2b	0	0.19	0.023	0.023	64	12	6	8	8	12	0.19	3	12	12	0.25	32	0.25	24	32	1	1	-
L97-2C	E coli	L97	L	97	2	0	2c	0	0.19	0.023	0.064	256	24	24	3	6	32	0.19	2	0.25	1	0.5	0.047	0.38	32	0.25	1	1	-
L98-2A	E coli	L98	L	98	2	0	2a	0	0.19	0.016	0.004	1	16	0.125	2	4	6	0.38	2	0.19	0.75	0.19	32	0.75	16	0.19	1	1
L98-2B	E coli	L98	L	98	2	0	2b	0	0.125	0.012	0.008	96	1.5	12	1.5	6	3	0.19	1.5	0.19	0.75	0.25	32	0.5	12	0.012	1	9
L99-2B	E coli	L99	L	99	2	0	2b	0	0.25	0.047	0.094	256	16	256	256	16	12	256	1.5	0.19	0.75	0.25	32	0.38	3	0.016	1	9

## Sheet: K. pneumoniae
isolate-ID	Species	Pat-ID	site	number	sample	sample3-6	isolate	long-term carrier	CTX-M	CTX-M group	pAmpC	TEM-ESBL	SHV-ESBL	SHV-type
L28-2	K pne	L28	L	28	2	0	2	0	0	-	-	-	-
L35-2A	K pne	L35	L	35	2	0	2a	1	0	-	+	-	?	2 alleles
L35-2B	K pne	L35	L	35	2	0	2b	1	0	-	+	-	?	2 alleles
L49-2B	K pne	L49	L	49	2	0	2b	1	0	-	-	-	+	SHV-2a
L64-2A	K pne	L64	L	64	2	0	2a	0	0	-	-	-	?	2 alleles
L64-2B	K pne	L64	L	64	2	0	2b	0	0	-	-	-	+	SHV-12
